# Supplementary material for: Species-Dependent Structural Variations in Single-Domain Antibodies
Source: Antibodies (Basel). 2025 Nov 25;14(4):100. doi: 10.3390/antib14040100 (PMC12729405; doi:10.3390/antib14040100)
Supplement: Supplementary file 1 [file antibodies-14-00100-s001.zip]

Archive with 1 entries (1 files):
- antibodies-3943711-supplementary.pdf
